# Supplementary material for: The Change in Glucagon Following Meal Ingestion Is Associated with Glycemic Control, but Not with Incretin, in People with Diabetes
Source: J Clin Med. 2021 Jun 4;10(11):2487. doi: 10.3390/jcm10112487 (PMC8200068; doi:10.3390/jcm10112487)
Supplement: Supplementary file 1 [file jcm-10-02487-s001.zip]

Archive with 1 entries (1 files):
- jcm-1185565-SI.pdf
